# Supplementary material for: Impact of Built-In Software Monitoring on Survival in Amyotrophic Lateral Sclerosis Patients Receiving Home Mechanical Ventilation: A Cohort Study
Source: J Clin Med. 2026 Feb 14;15(4):1513. doi: 10.3390/jcm15041513 (PMC12941714; doi:10.3390/jcm15041513)
Supplement: Supplementary file 1 [file jcm-15-01513-s001.zip]

Archive with 1 entries (1 files):
- jcm-4133949-supplementary.pdf
